# Supplementary material for: Interactions between chloroplast and mitochondrial genomes in 11 Salix species
Source: Front Plant Sci. 2025 Nov 21;16:1693183. doi: 10.3389/fpls.2025.1693183 (PMC12678270; doi:10.3389/fpls.2025.1693183)
Supplement: Supplementary file 2 [file SupplementaryFile2.xlsx]

## Sheet: Table S12
Supplementary Table 12. dN/dS values for chloroplast genes in 11 Salix species. M: male, F: female.
		S. babylonica F				S. babylonica M				S. pierotii F				S. pierotii M				S. pseudolasiogyne F				S. pseudolasiogyne M				S. wilsonii				S. dunnii				S. triandra				S. suchowensis				S. purpurea				S. koriyanagi
	dN	dS	dN/dS		dN	dS	dN/dS		dN	dS	dN/dS		dN	dS	dN/dS		dN	dS	dN/dS		dN	dS	dN/dS		dN	dS	dN/dS		dN	dS	dN/dS		dN	dS	dN/dS		dN	dS	dN/dS		dN	dS	dN/dS		dN	dS	dN/dS		dN
accD	0.0082 ± 0.0026	0.0386 ± 0.0123	0.212		0.0082 ± 0.0026	0.0386 ± 0.0123	0.212		0.0082 ± 0.0026	0.0386 ± 0.0123	0.212		0.0082 ± 0.0026	0.0386 ± 0.0123	0.212		0.0082 ± 0.0026	0.0386 ± 0.0123	0.212		0.0082 ± 0.0026	0.0386 ± 0.0123	0.212		0.0082 ± 0.0026	0.0386 ± 0.0123	0.212		0.0082 ± 0.0026	0.0386 ± 0.0123	0.212		0.0079 ± 0.0025	0.0738 ± 0.0188	0.1078		0.0094 ± 0.0027	0.0614 ± 0.0180	0.1527		0.0094 ± 0.0027	0.0614 ± 0.0180	0.1527		0.0094 ± 0.0027	0.0614 ± 0.0180	0.1527		0.0094 ± 0.0027
atpA	0.0070 ± 0.0025	0.0569 ± 0.0129	0.1225		0.0070 ± 0.0025	0.0569 ± 0.0129	0.1225		0.0070 ± 0.0025	0.0599 ± 0.0133	0.1163		0.0070 ± 0.0025	0.0599 ± 0.0133	0.1163		0.0070 ± 0.0025	0.0599 ± 0.0133	0.1163		0.0070 ± 0.0025	0.0599 ± 0.0133	0.1163		0.0070 ± 0.0025	0.0629 ± 0.0136	0.1107		0.0070 ± 0.0025	0.0629 ± 0.0136	0.1107		0.0078 ± 0.0026	0.0616 ± 0.0137	0.1261		0.0079 ± 0.0026	0.0534 ± 0.0124	0.1475		0.0079 ± 0.0026	0.0534 ± 0.0124	0.1475		0.0079 ± 0.0026	0.0534 ± 0.0124	0.1475		0.0079 ± 0.0026
atpB	0.0054 ± 0.0022	0.0329 ± 0.0096	0.1633		0.0054 ± 0.0022	0.0329 ± 0.0096	0.1633		0.0054 ± 0.0022	0.0329 ± 0.0096	0.1633		0.0054 ± 0.0022	0.0329 ± 0.0096	0.1633		0.0054 ± 0.0022	0.0329 ± 0.0096	0.1633		0.0054 ± 0.0022	0.0329 ± 0.0096	0.1633		0.0063 ± 0.0024	0.0330 ± 0.0096	0.1901		0.0063 ± 0.0024	0.0330 ± 0.0096	0.1901		0.0036 ± 0.0018	0.0348 ± 0.0098	0.104		0.0036 ± 0.0018	0.0249 ± 0.0084	0.1435		0.0036 ± 0.0018	0.0249 ± 0.0084	0.1435		0.0036 ± 0.0018	0.0249 ± 0.0084	0.1435		0.0036 ± 0.0018
atpE	0.0107 ± 0.0059	0.0213 ± 0.0161	0.5028		0.0107 ± 0.0059	0.0213 ± 0.0161	0.5028		0.0107 ± 0.0059	0.0213 ± 0.0161	0.5028		0.0107 ± 0.0059	0.0213 ± 0.0161	0.5028		0.0107 ± 0.0059	0.0213 ± 0.0161	0.5028		0.0107 ± 0.0059	0.0213 ± 0.0161	0.5028		0.0107 ± 0.0060	0.0090 ± 0.0104	1.1952		0.0107 ± 0.0060	0.0090 ± 0.0104	1.1952		/	/	/		/	/	/		/	/	/		/	/	/		/
atpF	0.0068 ± 0.0040	0.0102 ± 0.0102	0.6714		0.0068 ± 0.0040	0.0102 ± 0.0102	0.6714		0.0068 ± 0.0040	0.0102 ± 0.0102	0.6714		0.0068 ± 0.0040	0.0102 ± 0.0102	0.6714		0.0068 ± 0.0040	0.0102 ± 0.0102	0.6714		0.0068 ± 0.0040	0.0102 ± 0.0102	0.6714		0.0069 ± 0.0040	0.0102 ± 0.0102	0.6771		0.0068 ± 0.0040	0.0102 ± 0.0102	0.6714		0.0025 ± 0.0025	0.0224 ± 0.0130	0.1113		0.0048 ± 0.0034	0.0356 ± 0.0179	0.1337		0.0048 ± 0.0034	0.0356 ± 0.0179	0.1337		0.0048 ± 0.0034	0.0356 ± 0.0179	0.1337		0.0049 ± 0.0035
atpH	/	/	/		/	/	/		/	/	/		/	/	/		/	/	/		/	/	/		/	/	/		/	/	/		0	0.0176 ± 0.0176	0		0	0.0171 ± 0.0172	0		0	0.0171 ± 0.0172	0		0	0.0171 ± 0.0172	0		0
atpI	0.0017 ± 0.0017	0.0367 ± 0.0152	0.0476		0.0017 ± 0.0017	0.0367 ± 0.0152	0.0476		0.0017 ± 0.0017	0.0367 ± 0.0152	0.0476		0.0017 ± 0.0017	0.0367 ± 0.0152	0.0476		0.0017 ± 0.0017	0.0367 ± 0.0152	0.0476		0.0017 ± 0.0017	0.0367 ± 0.0152	0.0476		0.0017 ± 0.0017	0.0367 ± 0.0152	0.0476		0.0017 ± 0.0017	0.0367 ± 0.0152	0.0476		0.0053 ± 0.0031	0.0363 ± 0.0150	0.1455		0.0052 ± 0.0030	0.0593 ± 0.0203	0.0875		0.0052 ± 0.0030	0.0593 ± 0.0203	0.0875		0.0052 ± 0.0030	0.0593 ± 0.0203	0.0875		0.0052 ± 0.0030
ccsA	0.0092 ± 0.0035	0.0608 ± 0.0190	0.1517		0.0092 ± 0.0035	0.0608 ± 0.0190	0.1517		0.0092 ± 0.0035	0.0608 ± 0.0190	0.1517		0.0092 ± 0.0035	0.0608 ± 0.0190	0.1517		0.0092 ± 0.0035	0.0608 ± 0.0190	0.1517		0.0092 ± 0.0035	0.0608 ± 0.0190	0.1517		0.0079 ± 0.0032	0.0554 ± 0.0181	0.142		0.0079 ± 0.0032	0.0554 ± 0.0181	0.142		0.0126 ± 0.0041	0.0800 ± 0.0217	0.1571		0.0084 ± 0.0033	0.0984 ± 0.0253	0.0858		0.0084 ± 0.0033	0.0984 ± 0.0253	0.0858		0.0097 ± 0.0036	0.1049 ± 0.0262	0.0929		0.0097 ± 0.0036
cemA	0.0101 ± 0.0045	0.0220 ± 0.0111	0.4584		0.0101 ± 0.0045	0.0220 ± 0.0111	0.4584		0.0101 ± 0.0045	0.0220 ± 0.0111	0.4584		0.0101 ± 0.0045	0.0220 ± 0.0111	0.4584		0.0101 ± 0.0045	0.0220 ± 0.0111	0.4584		0.0101 ± 0.0045	0.0220 ± 0.0111	0.4584		0.0092 ± 0.0041	0.0378 ± 0.0171	0.2428		0.0092 ± 0.0041	0.0378 ± 0.0171	0.2428		0.0074 ± 0.0037	0.0288 ± 0.0145	0.2573		0.0073 ± 0.0037	0.0223 ± 0.0129	0.3295		0.0073 ± 0.0037	0.0223 ± 0.0129	0.3295		0.0073 ± 0.0037	0.0223 ± 0.0129	0.3295		0.0073 ± 0.0037
clpP1	0.0033 ± 0.0027	0.0183 ± 0.0116	0.1833		0.0033 ± 0.0027	0.0183 ± 0.0116	0.1833		0.0033 ± 0.0027	0.0183 ± 0.0116	0.1833		0.0033 ± 0.0027	0.0183 ± 0.0116	0.1833		0.0033 ± 0.0027	0.0183 ± 0.0116	0.1833		0.0033 ± 0.0027	0.0183 ± 0.0116	0.1833		0.0033 ± 0.0027	0.0183 ± 0.0116	0.1833		0.0033 ± 0.0027	0.0183 ± 0.0116	0.1833		0.0055 ± 0.0035	0.0196 ± 0.0125	0.2796		0.0033 ± 0.0027	0.0183 ± 0.0116	0.1833		0.0033 ± 0.0027	0.0183 ± 0.0116	0.1833		0.0033 ± 0.0027	0.0183 ± 0.0116	0.1833		0.0033 ± 0.0027
matK	0.0201 ± 0.0042	0.0502 ± 0.0126	0.3996		0.0201 ± 0.0042	0.0502 ± 0.0126	0.3996		0.0201 ± 0.0042	0.0495 ± 0.0124	0.4068		0.0201 ± 0.0042	0.0495 ± 0.0124	0.4068		0.0201 ± 0.0042	0.0495 ± 0.0124	0.4068		0.0201 ± 0.0042	0.0495 ± 0.0124	0.4068		0.0190 ± 0.0040	0.0559 ± 0.0136	0.3391		0.0190 ± 0.0040	0.0559 ± 0.0136	0.3391		0.0215 ± 0.0044	0.0458 ± 0.0115	0.4692		0.0204 ± 0.0042	0.0385 ± 0.0106	0.5307		0.0196 ± 0.0041	0.0383 ± 0.0106	0.5099		0.0205 ± 0.0043	0.0377 ± 0.0104	0.5439		0.0196 ± 0.0041
ndhA	0.0072 ± 0.0029	0.0538 ± 0.0152	0.1329		0.0072 ± 0.0029	0.0538 ± 0.0152	0.1329		0.0060 ± 0.0027	0.0511 ± 0.0144	0.1185		0.0060 ± 0.0027	0.0511 ± 0.0144	0.1185		0.0060 ± 0.0027	0.0511 ± 0.0144	0.1185		0.0060 ± 0.0027	0.0511 ± 0.0144	0.1185		0.0060 ± 0.0027	0.0552 ± 0.0150	0.1097		0.0060 ± 0.0027	0.0552 ± 0.0150	0.1097		0.0049 ± 0.0024	0.0626 ± 0.0159	0.0776		0.0049 ± 0.0024	0.0584 ± 0.0154	0.0833		0.0049 ± 0.0024	0.0584 ± 0.0154	0.0833		0.0049 ± 0.0024	0.0584 ± 0.0154	0.0833		0.0036 ± 0.0021
ndhB	0	0.0024 ± 0.0024	0		0	0.0024 ± 0.0024	0		0	0.0024 ± 0.0024	0		0	0.0024 ± 0.0024	0		0	0.0024 ± 0.0024	0		0	0.0024 ± 0.0024	0		0	0.0024 ± 0.0024	0		0	0.0024 ± 0.0024	0		0	0.0024 ± 0.0024	0		0	0.0024 ± 0.0024	0		0	0.0024 ± 0.0024	0		0	0.0024 ± 0.0024	0		0
ndhC	0.0037 ± 0.0037	0.0118 ± 0.0119	0.3094		0.0037 ± 0.0037	0.0118 ± 0.0119	0.3094		0.0037 ± 0.0037	0.0118 ± 0.0119	0.3094		0.0037 ± 0.0037	0.0118 ± 0.0119	0.3094		0.0037 ± 0.0037	0.0118 ± 0.0119	0.3094		0.0037 ± 0.0037	0.0118 ± 0.0119	0.3094		0.0206 ± 0.0085	0.0155 ± 0.0156	1.3284		0.0037 ± 0.0037	0.0118 ± 0.0119	0.3094		0.0037 ± 0.0037	0.0465 ± 0.0235	0.0795		0.0037 ± 0.0037	0.0118 ± 0.0119	0.3094		0.0037 ± 0.0037	0.0118 ± 0.0119	0.3094		0.0037 ± 0.0037	0.0118 ± 0.0119	0.3094		0.0037 ± 0.0037
ndhD	0.0105 ± 0.0030	0.0456 ± 0.0116	0.2301		0.0105 ± 0.0030	0.0456 ± 0.0116	0.2301		0.0105 ± 0.0030	0.0456 ± 0.0116	0.2301		0.0105 ± 0.0030	0.0456 ± 0.0116	0.2301		0.0105 ± 0.0030	0.0456 ± 0.0116	0.2301		0.0105 ± 0.0030	0.0456 ± 0.0116	0.2301		0.0104 ± 0.0030	0.0495 ± 0.0122	0.2105		0.0104 ± 0.0030	0.0495 ± 0.0122	0.2105		0.0123 ± 0.0033	0.0534 ± 0.0126	0.231		0.0115 ± 0.0032	0.0324 ± 0.0095	0.356		0.0115 ± 0.0032	0.0324 ± 0.0095	0.356		0.0115 ± 0.0032	0.0324 ± 0.0095	0.356		0.0115 ± 0.0032
ndhE	0.0224 ± 0.0101	0.0267 ± 0.0190	0.8393		0.0224 ± 0.0101	0.0267 ± 0.0190	0.8393		0.0224 ± 0.0101	0.0267 ± 0.0190	0.8393		0.0224 ± 0.0101	0.0267 ± 0.0190	0.8393		0.0224 ± 0.0101	0.0267 ± 0.0190	0.8393		0.0224 ± 0.0101	0.0267 ± 0.0190	0.8393		0.0223 ± 0.0100	0.0413 ± 0.0241	0.5387		0.0223 ± 0.0100	0.0413 ± 0.0241	0.5387		0.0271 ± 0.0111	0.0265 ± 0.0188	1.0223		0.0271 ± 0.0111	0.0265 ± 0.0188	1.0223		0.0271 ± 0.0111	0.0265 ± 0.0188	1.0223		0.0271 ± 0.0111	0.0265 ± 0.0188	1.0223		0.0271 ± 0.0111
ndhF	0.0095 ± 0.0023	0.0707 ± 0.0130	0.1345		0.0095 ± 0.0023	0.0707 ± 0.0130	0.1345		0.0101 ± 0.0024	0.0698 ± 0.0129	0.1449		0.0101 ± 0.0024	0.0698 ± 0.0129	0.1449		0.0101 ± 0.0024	0.0698 ± 0.0129	0.1449		0.0101 ± 0.0024	0.0698 ± 0.0129	0.1449		0.0101 ± 0.0024	0.0683 ± 0.0128	0.1475		0.0101 ± 0.0024	0.0653 ± 0.0124	0.1547		0.0117 ± 0.0025	0.0834 ± 0.0145	0.1398		0.0123 ± 0.0026	0.0809 ± 0.0141	0.152		0.0123 ± 0.0026	0.0786 ± 0.0139	0.1565		0.0123 ± 0.0026	0.0809 ± 0.0141	0.152		0.0123 ± 0.0026
ndhG	0.0118 ± 0.0053	0.0416 ± 0.0212	0.2829		0.0118 ± 0.0053	0.0416 ± 0.0212	0.2829		0.0118 ± 0.0053	0.0416 ± 0.0212	0.2829		0.0118 ± 0.0053	0.0416 ± 0.0212	0.2829		0.0118 ± 0.0053	0.0416 ± 0.0212	0.2829		0.0118 ± 0.0053	0.0416 ± 0.0212	0.2829		0.0118 ± 0.0053	0.0416 ± 0.0212	0.2829		0.0118 ± 0.0053	0.0416 ± 0.0212	0.2829		0.0118 ± 0.0053	0.0408 ± 0.0208	0.2897		0.0070 ± 0.0041	0.0415 ± 0.0211	0.1697		0.0070 ± 0.0041	0.0415 ± 0.0211	0.1697		0.0070 ± 0.0041	0.0415 ± 0.0211	0.1697		0.0070 ± 0.0041
ndhH	0.0021 ± 0.0015	0.0620 ± 0.0175	0.0336		0.0021 ± 0.0015	0.0620 ± 0.0175	0.0336		0.0021 ± 0.0015	0.0620 ± 0.0175	0.0336		0.0021 ± 0.0015	0.0620 ± 0.0175	0.0336		0.0021 ± 0.0015	0.0620 ± 0.0175	0.0336		0.0021 ± 0.0015	0.0620 ± 0.0175	0.0336		0.0021 ± 0.0015	0.0578 ± 0.0163	0.0367		0.0021 ± 0.0015	0.0578 ± 0.0163	0.0367		0.0031 ± 0.0018	0.0775 ± 0.0205	0.0399		0.0021 ± 0.0015	0.0843 ± 0.0216	0.0243		0.0021 ± 0.0015	0.0843 ± 0.0216	0.0243		0.0021 ± 0.0015	0.0843 ± 0.0216	0.0243		0.0021 ± 0.0015
ndhI	0.0046 ± 0.0033	0.0558 ± 0.0254	0.0827		0.0046 ± 0.0033	0.0558 ± 0.0254	0.0827		0.0046 ± 0.0033	0.0558 ± 0.0254	0.0827		0.0046 ± 0.0033	0.0558 ± 0.0254	0.0827		0.0046 ± 0.0033	0.0558 ± 0.0254	0.0827		0.0046 ± 0.0033	0.0558 ± 0.0254	0.0827		0.0046 ± 0.0033	0.0558 ± 0.0254	0.0827		0.0046 ± 0.0033	0.0558 ± 0.0254	0.0827		0.0045 ± 0.0032	0.0733 ± 0.0304	0.0619		0.0023 ± 0.0023	0.0439 ± 0.0222	0.0526		0.0023 ± 0.0023	0.0439 ± 0.0222	0.0526		0.0023 ± 0.0023	0.0439 ± 0.0222	0.0526		0.0023 ± 0.0023
ndhJ	0	0.0517 ± 0.0261	0		0	0.0517 ± 0.0261	0		0	0.0517 ± 0.0261	0		0	0.0517 ± 0.0261	0		0	0.0517 ± 0.0261	0		0	0.0517 ± 0.0261	0		0.0102 ± 0.0051	0.0781 ± 0.0324	0.1304		0	0.0517 ± 0.0261	0		0	0.0342 ± 0.0199	0		0	0.0575 ± 0.0260	0		0	0.0575 ± 0.0260	0		0	0.0575 ± 0.0260	0		0
ndhK	0.0058 ± 0.0033	0.0478 ± 0.0184	0.1207		0.0058 ± 0.0033	0.0478 ± 0.0184	0.1207		0.0058 ± 0.0033	0.0478 ± 0.0184	0.1207		0.0058 ± 0.0033	0.0478 ± 0.0184	0.1207		0.0058 ± 0.0033	0.0478 ± 0.0184	0.1207		0.0058 ± 0.0033	0.0478 ± 0.0184	0.1207		0.0154 ± 0.0055	0.0558 ± 0.0202	0.2765		0.0058 ± 0.0033	0.0471 ± 0.0181	0.1228		0.0058 ± 0.0033	0.0405 ± 0.0168	0.1426		0.0038 ± 0.0027	0.0431 ± 0.0179	0.0878		0.0038 ± 0.0027	0.0431 ± 0.0179	0.0878		0.0038 ± 0.0027	0.0431 ± 0.0179	0.0878		0.0038 ± 0.0027
pafI	0.0073 ± 0.0042	0.0344 ± 0.0200	0.2113		0.0073 ± 0.0042	0.0344 ± 0.0200	0.2113		0.0073 ± 0.0042	0.0344 ± 0.0200	0.2113		0.0073 ± 0.0042	0.0344 ± 0.0200	0.2113		0.0073 ± 0.0042	0.0344 ± 0.0200	0.2113		0.0073 ± 0.0042	0.0344 ± 0.0200	0.2113		0.0096 ± 0.0048	0.0500 ± 0.0255	0.1913		0.0073 ± 0.0042	0.0227 ± 0.0161	0.3207		0.0073 ± 0.0042	0.0227 ± 0.0161	0.3207		0.0073 ± 0.0042	0.0343 ± 0.0199	0.2118		0.0073 ± 0.0042	0.0343 ± 0.0199	0.2118		0.0073 ± 0.0042	0.0343 ± 0.0199	0.2118		0.0073 ± 0.0042
pafII	0.0112 ± 0.0050	0.0621 ± 0.0257	0.1798		0.0112 ± 0.0050	0.0621 ± 0.0257	0.1798		0.0112 ± 0.0050	0.0621 ± 0.0257	0.1798		0.0112 ± 0.0050	0.0621 ± 0.0257	0.1798		0.0112 ± 0.0050	0.0621 ± 0.0257	0.1798		0.0112 ± 0.0050	0.0621 ± 0.0257	0.1798		0.0133 ± 0.0055	0.0640 ± 0.0264	0.2086		0.0133 ± 0.0055	0.0640 ± 0.0264	0.2086		0.0156 ± 0.0059	0.0534 ± 0.0241	0.2916		0.0111 ± 0.0050	0.0412 ± 0.0207	0.2709		0.0111 ± 0.0050	0.0412 ± 0.0207	0.2709		0.0134 ± 0.0055	0.0412 ± 0.0208	0.3251		0.0111 ± 0.0050
pbf1	0	0.0273 ± 0.0275	0		0	0.0273 ± 0.0275	0		0	0.0273 ± 0.0275	0		0	0.0273 ± 0.0275	0		0	0.0273 ± 0.0275	0		0	0.0273 ± 0.0275	0		0	0.0273 ± 0.0275	0		0	0.0273 ± 0.0275	0		0	0.0273 ± 0.0275	0		0	0.0273 ± 0.0275	0		0	0.0273 ± 0.0275	0		0	0.0273 ± 0.0275	0		0
petA	0.0014 ± 0.0014	0.0663 ± 0.0175	0.0209		0.0014 ± 0.0014	0.0663 ± 0.0175	0.0209		0.0014 ± 0.0014	0.0663 ± 0.0175	0.0209		0.0014 ± 0.0014	0.0663 ± 0.0175	0.0209		0.0014 ± 0.0014	0.0663 ± 0.0175	0.0209		0.0014 ± 0.0014	0.0663 ± 0.0175	0.0209		0.0014 ± 0.0014	0.0713 ± 0.0182	0.0194		0.0014 ± 0.0014	0.0713 ± 0.0182	0.0194		0.0028 ± 0.0020	0.0801 ± 0.0193	0.0347		0.0028 ± 0.0020	0.0707 ± 0.0180	0.0393		0.0028 ± 0.0020	0.0707 ± 0.0180	0.0393		0.0028 ± 0.0020	0.0707 ± 0.0180	0.0393		0.0028 ± 0.0020
petB	0.0020 ± 0.0020	0.0531 ± 0.0203	0.0372		0.0020 ± 0.0020	0.0531 ± 0.0203	0.0372		0.0020 ± 0.0020	0.0531 ± 0.0203	0.0372		0.0020 ± 0.0020	0.0531 ± 0.0203	0.0372		0.0020 ± 0.0020	0.0531 ± 0.0203	0.0372		0.0020 ± 0.0020	0.0531 ± 0.0203	0.0372		0.0020 ± 0.0020	0.0531 ± 0.0203	0.0372		0.0020 ± 0.0020	0.0531 ± 0.0203	0.0372		0.0020 ± 0.0020	0.0675 ± 0.0229	0.0294		0.0039 ± 0.0028	0.0531 ± 0.0203	0.0743		0.0039 ± 0.0028	0.0531 ± 0.0203	0.0743		0.0039 ± 0.0028	0.0531 ± 0.0203	0.0743		0.0039 ± 0.0028
petD	0	0.0096 ± 0.0096	0		0	0.0096 ± 0.0096	0		0	0.0096 ± 0.0096	0		0	0.0096 ± 0.0096	0		0	0.0096 ± 0.0096	0		0	0.0096 ± 0.0096	0		0	0.0096 ± 0.0096	0		0	0.0096 ± 0.0096	0		0	0.0195 ± 0.0138	0		0	0.0192 ± 0.0136	0		0	0.0192 ± 0.0136	0		0	0.0192 ± 0.0136	0		0
petG	0	0.0331 ± 0.0333	0		0	0.0331 ± 0.0333	0		0	0.0331 ± 0.0333	0		0	0.0331 ± 0.0333	0		0	0.0331 ± 0.0333	0		0	0.0331 ± 0.0333	0		0	0.0331 ± 0.0333	0		0	0.0331 ± 0.0333	0		0	0.0646 ± 0.0463	0		0	0.0646 ± 0.0463	0		0	0.0646 ± 0.0463	0		0	0.0646 ± 0.0463	0		0
petL	/	/	/		/	/	/		/	/	/		/	/	/		/	/	/		/	/	/		/	/	/		/	/	/		/	/	/		0.0278 ± 0.0198	0.0523 ± 0.0528	0.532		0.0278 ± 0.0198	0.0523 ± 0.0528	0.532		0.0278 ± 0.0198	0.0523 ± 0.0528	0.532		0.0278 ± 0.0198
petN	/	/	/		/	/	/		/	/	/		/	/	/		/	/	/		/	/	/		/	/	/		/	/	/		/	/	/		/	/	/		/	/	/		/	/	/		/
psaA	0.0012 ± 0.0008	0.0273 ± 0.0073	0.0425		0.0012 ± 0.0008	0.0273 ± 0.0073	0.0425		0.0012 ± 0.0008	0.0273 ± 0.0073	0.0425		0.0012 ± 0.0008	0.0273 ± 0.0073	0.0425		0.0012 ± 0.0008	0.0273 ± 0.0073	0.0425		0.0012 ± 0.0008	0.0273 ± 0.0073	0.0425		0.0012 ± 0.0008	0.0252 ± 0.0070	0.0461		0.0012 ± 0.0008	0.0273 ± 0.0073	0.0425		0.0017 ± 0.0010	0.0350 ± 0.0086	0.0489		0.0017 ± 0.0010	0.0311 ± 0.0081	0.055		0.0017 ± 0.0010	0.0311 ± 0.0081	0.055		0.0017 ± 0.0010	0.0311 ± 0.0081	0.055		0.0017 ± 0.0010
psaB	0	0.0466 ± 0.0106	0		0	0.0466 ± 0.0106	0		0	0.0466 ± 0.0106	0		0	0.0466 ± 0.0106	0		0	0.0466 ± 0.0106	0		0	0.0466 ± 0.0106	0		0	0.0553 ± 0.0117	0		0	0.0553 ± 0.0117	0		0	0.0515 ± 0.0109	0		0	0.0498 ± 0.0108	0		0	0.0498 ± 0.0108	0		0	0.0498 ± 0.0108	0		0
psaC	0	0.0705 ± 0.0361	0		0	0.0705 ± 0.0361	0		0	0.0705 ± 0.0361	0		0	0.0705 ± 0.0361	0		0	0.0705 ± 0.0361	0		0	0.0705 ± 0.0361	0		0	0.0705 ± 0.0361	0		0	0.0705 ± 0.0361	0		0	0.0542 ± 0.0318	0		0	0.0542 ± 0.0318	0		0	0.0542 ± 0.0318	0		0	0.0542 ± 0.0318	0		0
psaI	/	/	/		/	/	/		/	/	/		/	/	/		/	/	/		/	/	/		/	/	/		/	/	/		/	/	/		/	/	/		/	/	/		/	/	/		/
psaJ	0	0.0235 ± 0.0236	0		0	0.0235 ± 0.0236	0		0	0.0235 ± 0.0236	0		0	0.0235 ± 0.0236	0		0	0.0235 ± 0.0236	0		0	0.0235 ± 0.0236	0		0	0.0235 ± 0.0236	0		0	0.0235 ± 0.0236	0		0	0.0235 ± 0.0236	0		0	0.0487 ± 0.0348	0		0	0.0487 ± 0.0348	0		0	0.0487 ± 0.0348	0		0
psbA	0	0.0279 ± 0.0107	0		0	0.0279 ± 0.0107	0		0	0.0279 ± 0.0107	0		0	0.0279 ± 0.0107	0		0	0.0279 ± 0.0107	0		0	0.0279 ± 0.0107	0		0	0.0279 ± 0.0107	0		0	0.0279 ± 0.0107	0		0.0012 ± 0.0012	0.0322 ± 0.0115	0.0387		0.0012 ± 0.0012	0.0239 ± 0.0099	0.0521		0.0012 ± 0.0012	0.0239 ± 0.0099	0.0521		0.0012 ± 0.0012	0.0239 ± 0.0099	0.0521		0.0012 ± 0.0012
psbB	0.0025 ± 0.0015	0.0484 ± 0.0123	0.0526		0.0025 ± 0.0015	0.0484 ± 0.0123	0.0526		0.0025 ± 0.0015	0.0484 ± 0.0123	0.0526		0.0025 ± 0.0015	0.0484 ± 0.0123	0.0526		0.0025 ± 0.0015	0.0484 ± 0.0123	0.0526		0.0025 ± 0.0015	0.0484 ± 0.0123	0.0526		0.0026 ± 0.0015	0.0517 ± 0.0128	0.0499		0.0026 ± 0.0015	0.0513 ± 0.0127	0.0497		0.0026 ± 0.0015	0.0482 ± 0.0119	0.0539		0.0026 ± 0.0015	0.0482 ± 0.0119	0.0539		0.0026 ± 0.0015	0.0482 ± 0.0119	0.0539		0.0026 ± 0.0015	0.0482 ± 0.0119	0.0539		0.0026 ± 0.0015
psbC	0.0010 ± 0.0010	0.0238 ± 0.0080	0.0406		0.0010 ± 0.0010	0.0238 ± 0.0080	0.0406		0.0010 ± 0.0010	0.0238 ± 0.0080	0.0406		0.0010 ± 0.0010	0.0238 ± 0.0080	0.0406		0.0010 ± 0.0010	0.0238 ± 0.0080	0.0406		0.0010 ± 0.0010	0.0238 ± 0.0080	0.0406		0.0028 ± 0.0016	0.0350 ± 0.0102	0.0804		0.0010 ± 0.0010	0.0211 ± 0.0075	0.0458		0.0019 ± 0.0014	0.0265 ± 0.0084	0.0729		0.0010 ± 0.0010	0.0294 ± 0.0089	0.0329		0.0010 ± 0.0010	0.0294 ± 0.0089	0.0329		0.0010 ± 0.0010	0.0266 ± 0.0084	0.0363		0.0010 ± 0.0010
psbD	0	0.0236 ± 0.0106	0		0	0.0236 ± 0.0106	0		0	0.0236 ± 0.0106	0		0	0.0236 ± 0.0106	0		0	0.0236 ± 0.0106	0		0	0.0236 ± 0.0106	0		0	0.0285 ± 0.0117	0		0	0.0236 ± 0.0106	0		0	0.0280 ± 0.0107	0		0	0.0285 ± 0.0117	0		0	0.0285 ± 0.0117	0		0	0.0285 ± 0.0117	0		0
psbE	/	/	/		/	/	/		/	/	/		/	/	/		/	/	/		/	/	/		/	/	/		/	/	/		/	/	/		/	/	/		/	/	/		/	/	/		/
psbF	/	/	/		/	/	/		/	/	/		/	/	/		/	/	/		/	/	/		/	/	/		/	/	/		/	/	/		/	/	/		/	/	/		/	/	/		/
psbH	0	0.0422 ± 0.0300	0		0	0.0422 ± 0.0300	0		0	0.0422 ± 0.0300	0		0	0.0422 ± 0.0300	0		0	0.0422 ± 0.0300	0		0	0.0422 ± 0.0300	0		0	0.0643 ± 0.0376	0		0	0.0643 ± 0.0376	0		0	0.0422 ± 0.0300	0		0	0.0643 ± 0.0376	0		0	0.0643 ± 0.0376	0		0	0.0643 ± 0.0376	0		0
psbI	/	/	/		/	/	/		/	/	/		/	/	/		/	/	/		/	/	/		/	/	/		/	/	/		/	/	/		/	/	/		/	/	/		/	/	/		/
psbJ	/	/	/		/	/	/		/	/	/		/	/	/		/	/	/		/	/	/		/	/	/		/	/	/		/	/	/		/	/	/		/	/	/		/	/	/		/
psbK	/	/	/		/	/	/		/	/	/		/	/	/		/	/	/		/	/	/		/	/	/		/	/	/		0.0077 ± 0.0077	0.0196 ± 0.0196	0.3916		/	/	/		/	/	/		/	/	/		/
psbL	0	0.0669 ± 0.0479	0		0	0.0669 ± 0.0479	0		0	0.0669 ± 0.0479	0		0	0.0669 ± 0.0479	0		0	0.0669 ± 0.0479	0		0	0.0669 ± 0.0479	0		0	0.0669 ± 0.0479	0		0	0.0669 ± 0.0479	0		0	0.0669 ± 0.0479	0		0	0.0669 ± 0.0479	0		0	0.0669 ± 0.0479	0		0	0.0669 ± 0.0479	0		0
psbM	/	/	/		/	/	/		/	/	/		/	/	/		/	/	/		/	/	/		/	/	/		/	/	/		/	/	/		/	/	/		/	/	/		/	/	/		/
psbT	0	0.0800 ± 0.0574	0		0	0.0800 ± 0.0574	0		0	0.0800 ± 0.0574	0		0	0.0800 ± 0.0574	0		0	0.0800 ± 0.0574	0		0	0.0800 ± 0.0574	0		0	0.0800 ± 0.0574	0		0	0.0800 ± 0.0574	0		0	0.0379 ± 0.0381	0		0	0.0379 ± 0.0381	0		0	0.0379 ± 0.0381	0		0	0.0379 ± 0.0381	0		0
psbZ	0	0.0232 ± 0.0232	0		0	0.0232 ± 0.0232	0		0	0.0232 ± 0.0232	0		0	0.0232 ± 0.0232	0		0	0.0232 ± 0.0232	0		0	0.0232 ± 0.0232	0		0	0.0232 ± 0.0232	0		0	0.0232 ± 0.0232	0		0	0.0232 ± 0.0232	0		0	0.0232 ± 0.0232	0		0	0.0232 ± 0.0232	0		0	0.0232 ± 0.0232	0		0
rbcL	0.0100 ± 0.0030	0.0424 ± 0.0120	0.2364		0.0100 ± 0.0030	0.0424 ± 0.0120	0.2364		0.0100 ± 0.0030	0.0424 ± 0.0120	0.2364		0.0100 ± 0.0030	0.0424 ± 0.0120	0.2364		0.0100 ± 0.0030	0.0424 ± 0.0120	0.2364		0.0100 ± 0.0030	0.0424 ± 0.0120	0.2364		0.0128 ± 0.0034	0.0417 ± 0.0118	0.3078		0.0101 ± 0.0030	0.0417 ± 0.0118	0.2413		0.0083 ± 0.0028	0.0496 ± 0.0127	0.1678		0.0098 ± 0.0030	0.0460 ± 0.0128	0.2126		0.0098 ± 0.0030	0.0460 ± 0.0128	0.2126		0.0098 ± 0.0030	0.0460 ± 0.0128	0.2126		0.0098 ± 0.0030
rpl2	0.0016 ± 0.0016	0.0050 ± 0.0050	0.3235		0.0016 ± 0.0016	0.0050 ± 0.0050	0.3235		/	/	/		/	/	/		/	/	/		/	/	/		/	/	/		/	/	/		/	/	/		/	/	/		/	/	/		/	/	/		/
rpl14	0	0.0519 ± 0.0263	0		0	0.0519 ± 0.0263	0		0	0.0519 ± 0.0263	0		0	0.0519 ± 0.0263	0		0	0.0519 ± 0.0263	0		0	0.0519 ± 0.0263	0		0	0.0374 ± 0.0217	0		0	0.0519 ± 0.0263	0		0	0.0374 ± 0.0217	0		0	0.0518 ± 0.0262	0		0	0.0518 ± 0.0262	0		0	0.0518 ± 0.0262	0		0
rpl16	0.0066 ± 0.0047	0.0454 ± 0.0230	0.145		0.0066 ± 0.0047	0.0454 ± 0.0230	0.145		0.0066 ± 0.0047	0.0454 ± 0.0230	0.145		0.0066 ± 0.0047	0.0454 ± 0.0230	0.145		0.0066 ± 0.0047	0.0454 ± 0.0230	0.145		0.0066 ± 0.0047	0.0454 ± 0.0230	0.145		0.0099 ± 0.0058	0.0448 ± 0.0226	0.2219		0.0099 ± 0.0058	0.0448 ± 0.0226	0.2219		0.0167 ± 0.0075	0.0334 ± 0.0195	0.499		0.0099 ± 0.0057	0.0337 ± 0.0197	0.294		0.0099 ± 0.0057	0.0337 ± 0.0197	0.294		0.0099 ± 0.0057	0.0337 ± 0.0197	0.294		0.0099 ± 0.0057
rpl20	0.0182 ± 0.0082	0.0736 ± 0.0340	0.2472		0.0182 ± 0.0082	0.0736 ± 0.0340	0.2472		0.0182 ± 0.0082	0.0736 ± 0.0340	0.2472		0.0182 ± 0.0082	0.0736 ± 0.0340	0.2472		0.0182 ± 0.0082	0.0736 ± 0.0340	0.2472		0.0182 ± 0.0082	0.0736 ± 0.0340	0.2472		0.0182 ± 0.0082	0.0736 ± 0.0340	0.2472		0.0182 ± 0.0082	0.0736 ± 0.0340	0.2472		0.0218 ± 0.0089	0.0586 ± 0.0300	0.3721		0.0183 ± 0.0082	0.0561 ± 0.0286	0.3269		0.0183 ± 0.0082	0.0561 ± 0.0286	0.3269		0.0183 ± 0.0082	0.0561 ± 0.0286	0.3269		0.0183 ± 0.0082
rpl22	0.0229 ± 0.0087	0.0745 ± 0.0311	0.3078		0.0229 ± 0.0087	0.0745 ± 0.0311	0.3078		0.0229 ± 0.0087	0.0745 ± 0.0311	0.3078		0.0229 ± 0.0087	0.0745 ± 0.0311	0.3078		0.0229 ± 0.0087	0.0745 ± 0.0311	0.3078		0.0229 ± 0.0087	0.0745 ± 0.0311	0.3078		0.0261 ± 0.0093	0.0906 ± 0.0350	0.2876		0.0261 ± 0.0093	0.0906 ± 0.0350	0.2876		0.0263 ± 0.0094	0.0744 ± 0.0310	0.3535		0.0263 ± 0.0094	0.0745 ± 0.0311	0.3528		0.0263 ± 0.0094	0.0745 ± 0.0311	0.3528		0.0263 ± 0.0094	0.0745 ± 0.0311	0.3528		0.0263 ± 0.0094
rpl23	/	/	/		/	/	/		/	/	/		/	/	/		/	/	/		/	/	/		/	/	/		/	/	/		/	/	/		/	/	/		/	/	/		/	/	/		/
rpl33	0.0134 ± 0.0095	0.0432 ± 0.0308	0.3105		0.0134 ± 0.0095	0.0432 ± 0.0308	0.3105		0.0134 ± 0.0095	0.0432 ± 0.0308	0.3105		0.0134 ± 0.0095	0.0432 ± 0.0308	0.3105		0.0134 ± 0.0095	0.0432 ± 0.0308	0.3105		0.0134 ± 0.0095	0.0432 ± 0.0308	0.3105		0.0134 ± 0.0095	0.0432 ± 0.0308	0.3105		0.0134 ± 0.0095	0.0432 ± 0.0308	0.3105		0.0134 ± 0.0095	0.0435 ± 0.0310	0.308		0.0067 ± 0.0067	0.0434 ± 0.0309	0.1536		0.0067 ± 0.0067	0.0434 ± 0.0309	0.1536		0.0067 ± 0.0067	0.0434 ± 0.0309	0.1536		0.0067 ± 0.0067
rpl36	0.0238 ± 0.0169	0.0829 ± 0.0595	0.287		0.0238 ± 0.0169	0.0829 ± 0.0595	0.287		0.0238 ± 0.0169	0.0829 ± 0.0595	0.287		0.0238 ± 0.0169	0.0829 ± 0.0595	0.287		0.0238 ± 0.0169	0.0829 ± 0.0595	0.287		0.0238 ± 0.0169	0.0829 ± 0.0595	0.287		0.0238 ± 0.0169	0.0829 ± 0.0595	0.287		0.0238 ± 0.0169	0.0829 ± 0.0595	0.287		0.0239 ± 0.0170	0.0396 ± 0.0399	0.6039		0.0238 ± 0.0169	0.0829 ± 0.0595	0.287		0.0238 ± 0.0169	0.0829 ± 0.0595	0.287		0.0238 ± 0.0169	0.0829 ± 0.0595	0.287		0.0238 ± 0.0169
rpoA	0.0109 ± 0.0038	0.0285 ± 0.0112	0.3833		0.0109 ± 0.0038	0.0285 ± 0.0112	0.3833		0.0109 ± 0.0038	0.0285 ± 0.0112	0.3833		0.0109 ± 0.0038	0.0285 ± 0.0112	0.3833		0.0109 ± 0.0038	0.0285 ± 0.0112	0.3833		0.0109 ± 0.0038	0.0285 ± 0.0112	0.3833		0.0109 ± 0.0038	0.0285 ± 0.0112	0.3833		0.0109 ± 0.0038	0.0285 ± 0.0112	0.3833		0.0149 ± 0.0044	0.0239 ± 0.0102	0.6222		0.0135 ± 0.0042	0.0289 ± 0.0114	0.4662		0.0135 ± 0.0042	0.0289 ± 0.0114	0.4662		0.0135 ± 0.0042	0.0289 ± 0.0114	0.4662		0.0146 ± 0.0043
rpoB	0.0032 ± 0.0011	0.0511 ± 0.0086	0.0634		0.0032 ± 0.0011	0.0511 ± 0.0086	0.0634		0.0032 ± 0.0011	0.0495 ± 0.0085	0.0653		0.0032 ± 0.0011	0.0495 ± 0.0085	0.0653		0.0032 ± 0.0011	0.0495 ± 0.0085	0.0653		0.0032 ± 0.0011	0.0495 ± 0.0085	0.0653		0.0029 ± 0.0011	0.0459 ± 0.0080	0.0625		0.0029 ± 0.0011	0.0459 ± 0.0080	0.0625		0.0037 ± 0.0012	0.0511 ± 0.0085	0.0719		0.0029 ± 0.0011	0.0416 ± 0.0076	0.0691		0.0029 ± 0.0011	0.0416 ± 0.0076	0.0691		0.0029 ± 0.0011	0.0416 ± 0.0076	0.0691		0.0033 ± 0.0012
rpoC1	0.0024 ± 0.0012	0.0168 ± 0.0064	0.1445		0.0024 ± 0.0012	0.0168 ± 0.0064	0.1445		0.0024 ± 0.0012	0.0168 ± 0.0064	0.1445		0.0024 ± 0.0012	0.0168 ± 0.0064	0.1445		0.0024 ± 0.0012	0.0168 ± 0.0064	0.1445		0.0024 ± 0.0012	0.0168 ± 0.0064	0.1445		0.0024 ± 0.0012	0.0189 ± 0.0067	0.1294		0.0024 ± 0.0012	0.0189 ± 0.0067	0.1294		0.0031 ± 0.0014	0.0240 ± 0.0076	0.1271		0.0031 ± 0.0014	0.0279 ± 0.0081	0.1105		0.0031 ± 0.0014	0.0279 ± 0.0081	0.1105		0.0031 ± 0.0014	0.0279 ± 0.0081	0.1105		0.0031 ± 0.0014
rpoC2	0.0105 ± 0.0018	0.0315 ± 0.0059	0.3331		0.0105 ± 0.0018	0.0315 ± 0.0059	0.3331		0.0105 ± 0.0018	0.0315 ± 0.0059	0.3331		0.0105 ± 0.0018	0.0315 ± 0.0059	0.3331		0.0105 ± 0.0018	0.0315 ± 0.0059	0.3331		0.0105 ± 0.0018	0.0315 ± 0.0059	0.3331		0.0108 ± 0.0018	0.0313 ± 0.0058	0.3457		0.0108 ± 0.0018	0.0324 ± 0.0059	0.3342		0.0106 ± 0.0018	0.0357 ± 0.0063	0.2976		0.0097 ± 0.0017	0.0383 ± 0.0065	0.2539		0.0094 ± 0.0017	0.0385 ± 0.0065	0.2435		0.0097 ± 0.0017	0.0383 ± 0.0065	0.2539		0.0094 ± 0.0017
rps2	0.0018 ± 0.0018	0.0189 ± 0.0109	0.0972		0.0018 ± 0.0018	0.0189 ± 0.0109	0.0972		0.0018 ± 0.0018	0.0189 ± 0.0109	0.0972		0.0018 ± 0.0018	0.0189 ± 0.0109	0.0972		0.0018 ± 0.0018	0.0189 ± 0.0109	0.0972		0.0018 ± 0.0018	0.0189 ± 0.0109	0.0972		0.0018 ± 0.0018	0.0136 ± 0.0096	0.1319		0.0018 ± 0.0018	0.0136 ± 0.0096	0.1319		0.0019 ± 0.0019	0.0370 ± 0.0153	0.05		0.0019 ± 0.0019	0.0307 ± 0.0139	0.0602		0.0019 ± 0.0019	0.0307 ± 0.0139	0.0602		0.0019 ± 0.0019	0.0307 ± 0.0139	0.0602		0.0019 ± 0.0019
rps3	0.0096 ± 0.0043	0.0660 ± 0.0237	0.1447		0.0096 ± 0.0043	0.0660 ± 0.0237	0.1447		0.0096 ± 0.0043	0.0660 ± 0.0237	0.1447		0.0096 ± 0.0043	0.0660 ± 0.0237	0.1447		0.0096 ± 0.0043	0.0660 ± 0.0237	0.1447		0.0096 ± 0.0043	0.0660 ± 0.0237	0.1447		0.0115 ± 0.0047	0.0644 ± 0.0231	0.1792		0.0115 ± 0.0047	0.0644 ± 0.0231	0.1792		0.0114 ± 0.0047	0.0410 ± 0.0185	0.279		0.0114 ± 0.0047	0.0411 ± 0.0185	0.2783		0.0114 ± 0.0047	0.0411 ± 0.0185	0.2783		0.0114 ± 0.0047	0.0411 ± 0.0185	0.2783		0.0114 ± 0.0047
rps4	0	0.0214 ± 0.0124	0		0	0.0214 ± 0.0124	0		0	0.0214 ± 0.0124	0		0	0.0214 ± 0.0124	0		0	0.0214 ± 0.0124	0		0	0.0214 ± 0.0124	0		0	0.0214 ± 0.0124	0		0	0.0214 ± 0.0124	0		0.0044 ± 0.0031	0.0071 ± 0.0071	0.6179		0.0022 ± 0.0022	0.0071 ± 0.0071	0.3081		0.0022 ± 0.0022	0.0071 ± 0.0071	0.3081		0.0022 ± 0.0022	0.0071 ± 0.0071	0.3081		0.0022 ± 0.0022
rps7	0.1901 ± 0.0402	0.3726 ± 0.1499	0.5101		0.1901 ± 0.0402	0.3726 ± 0.1499	0.5101		0.1901 ± 0.0402	0.3726 ± 0.1499	0.5101		0.1901 ± 0.0402	0.3726 ± 0.1499	0.5101		0.1901 ± 0.0402	0.3726 ± 0.1499	0.5101		0.1901 ± 0.0402	0.3726 ± 0.1499	0.5101		0.1901 ± 0.0402	0.3726 ± 0.1499	0.5101		0.1901 ± 0.0402	0.3726 ± 0.1499	0.5101		/	/	/		/	/	/		/	/	/		/	/	/		/
rps8	0.0131 ± 0.0066	0.0442 ± 0.0223	0.2962		0.0131 ± 0.0066	0.0442 ± 0.0223	0.2962		0.0131 ± 0.0066	0.0442 ± 0.0223	0.2962		0.0131 ± 0.0066	0.0442 ± 0.0223	0.2962		0.0131 ± 0.0066	0.0442 ± 0.0223	0.2962		0.0131 ± 0.0066	0.0442 ± 0.0223	0.2962		0.0131 ± 0.0066	0.0442 ± 0.0223	0.2962		0.0131 ± 0.0066	0.0442 ± 0.0223	0.2962		0.0197 ± 0.0081	0.0675 ± 0.0279	0.2917		0.0163 ± 0.0073	0.0561 ± 0.0254	0.2915		0.0161 ± 0.0072	0.0710 ± 0.0294	0.2273		0.0161 ± 0.0072	0.0710 ± 0.0294	0.2273		0.0161 ± 0.0072
rps11	0	0.0203 ± 0.0144	0		0	0.0203 ± 0.0144	0		0	0.0203 ± 0.0144	0		0	0.0203 ± 0.0144	0		0	0.0203 ± 0.0144	0		0	0.0203 ± 0.0144	0		0	0.0307 ± 0.0179	0		0	0.0203 ± 0.0144	0		0	0.0203 ± 0.0144	0		0	0.0307 ± 0.0179	0		0	0.0420 ± 0.0212	0		0	0.0307 ± 0.0179	0		0
rps14	0	0.0458 ± 0.0268	0		0	0.0458 ± 0.0268	0		0	0.0458 ± 0.0268	0		0	0.0458 ± 0.0268	0		0	0.0458 ± 0.0268	0		0	0.0458 ± 0.0268	0		0	0.0458 ± 0.0268	0		0	0.0458 ± 0.0268	0		0	0.0131 ± 0.0132	0		0	0.0409 ± 0.0238	0		0	0.0409 ± 0.0238	0		0	0.0409 ± 0.0238	0		0
rps15	0.0048 ± 0.0048	0.0503 ± 0.0293	0.0959		0.0048 ± 0.0048	0.0503 ± 0.0293	0.0959		0.0048 ± 0.0048	0.0503 ± 0.0293	0.0959		0.0048 ± 0.0048	0.0503 ± 0.0293	0.0959		0.0048 ± 0.0048	0.0503 ± 0.0293	0.0959		0.0048 ± 0.0048	0.0503 ± 0.0293	0.0959		0.0048 ± 0.0048	0.0503 ± 0.0293	0.0959		0.0048 ± 0.0048	0.0503 ± 0.0293	0.0959		0.0139 ± 0.0081	0.0593 ± 0.0346	0.2352		0.0097 ± 0.0068	0.0334 ± 0.0238	0.2887		0.0097 ± 0.0068	0.0334 ± 0.0238	0.2887		0.0097 ± 0.0068	0.0334 ± 0.0238	0.2887		0.0097 ± 0.0068
rps18	0	0.0287 ± 0.0204	0		0	0.0287 ± 0.0204	0		0	0.0287 ± 0.0204	0		0	0.0287 ± 0.0204	0		0	0.0287 ± 0.0204	0		0	0.0287 ± 0.0204	0		0	0.0287 ± 0.0204	0		0	0.0287 ± 0.0204	0		0	0.0287 ± 0.0204	0		0	0.0287 ± 0.0204	0		0	0.0287 ± 0.0204	0		0	0.0287 ± 0.0204	0		0
rps19	0	0.0175 ± 0.0176	0		0	0.0175 ± 0.0176	0		0	0.0175 ± 0.0176	0		0	0.0175 ± 0.0176	0		0	0.0175 ± 0.0176	0		0	0.0175 ± 0.0176	0		0	0.0175 ± 0.0176	0		0	0.0175 ± 0.0176	0		0	0.0175 ± 0.0176	0		0	0.0175 ± 0.0176	0		0	0.0175 ± 0.0176	0		0	0.0175 ± 0.0176	0		0
ycf1	0.0149 ± 0.0019	0.0510 ± 0.0072	0.2932		0.0149 ± 0.0019	0.0510 ± 0.0072	0.2932		0.0150 ± 0.0019	0.0509 ± 0.0072	0.2938		0.0150 ± 0.0019	0.0509 ± 0.0072	0.2938		0.0150 ± 0.0019	0.0509 ± 0.0072	0.2938		0.0150 ± 0.0019	0.0509 ± 0.0072	0.2938		0.0152 ± 0.0019	0.0521 ± 0.0073	0.2913		0.0152 ± 0.0019	0.0521 ± 0.0073	0.2913		0.0169 ± 0.0020	0.0516 ± 0.0072	0.3286		0.0154 ± 0.0019	0.0533 ± 0.0074	0.2886		0.0154 ± 0.0019	0.0543 ± 0.0075	0.2833		0.0158 ± 0.0019	0.0539 ± 0.0075	0.2936		0.0161 ± 0.0019
ycf2	0.0026 ± 0.0007	0.0115 ± 0.0029	0.2231		0.0026 ± 0.0007	0.0115 ± 0.0029	0.2231		0.0026 ± 0.0007	0.0115 ± 0.0029	0.2231		0.0026 ± 0.0007	0.0115 ± 0.0029	0.2231		0.0026 ± 0.0007	0.0115 ± 0.0029	0.2231		0.0026 ± 0.0007	0.0115 ± 0.0029	0.2231		0.0026 ± 0.0007	0.0136 ± 0.0031	0.19		0.0026 ± 0.0007	0.0136 ± 0.0031	0.19		0.0028 ± 0.0007	0.0113 ± 0.0028	0.245		0.0026 ± 0.0007	0.0108 ± 0.0027	0.2424		0.0026 ± 0.0007	0.0108 ± 0.0027	0.2424		0.0026 ± 0.0007	0.0108 ± 0.0027	0.2424		0.0026 ± 0.0007
ycf15	/	/	/		/	/	/		/	/	/		/	/	/		/	/	/		/	/	/		/	/	/		/	/	/		/	/	/		/	/	/		/	/	/		/	/	/		/
[truncated: 5 more columns]

## Sheet: Table S13
Supplementary Table 13. dN/dS values for mitochondrial genes in 11 Salix species. M: male, F: female.
		S. babylonica F				S. babylonica M				S. pierotii F				S. pierotii M				S. pseudolasiogyne F				S. pseudolasiogyne M				S. wilsonii				S. dunnii				S. triandra				S. suchowensis				S. purpurea				S. koriyanagi
	dN	dS	dN/dS		dN	dS	dN/dS		dN	dS	dN/dS		dN	dS	dN/dS		dN	dS	dN/dS		dN	dS	dN/dS		dN	dS	dN/dS		dN	dS	dN/dS		dN	dS	dN/dS		dN	dS	dN/dS		dN	dS	dN/dS		dN	dS	dN/dS		dN
atp1	0	0.0026 ± 0.0026	0		0	0.0026 ± 0.0026	0		0	0.0026 ± 0.0026	0		0	0.0026 ± 0.0026	0		0	0.0026 ± 0.0026	0		0	0.0026 ± 0.0026	0		0	0.0026 ± 0.0026	0		0	0.0026 ± 0.0026	0		0.0009 ± 0.0009	0.0026 ± 0.0026	0.3326		0.0009 ± 0.0009	0.0026 ± 0.0026	0.3326		0.0009 ± 0.0009	0.0026 ± 0.0026	0.3326		0.0009 ± 0.0009	0.0026 ± 0.0026	0.3326		0.0009 ± 0.0009
atp4	/	/	/		/	/	/		/	/	/		/	/	/		/	/	/		/	/	/		/	/	/		/	/	/		/	/	/		/	/	/		/	/	/		/	/	/		/
atp6	0.0039 ± 0.0028	0.0101 ± 0.0072	0.3874		0.0039 ± 0.0028	0.0101 ± 0.0072	0.3874		0.0039 ± 0.0028	0.0101 ± 0.0072	0.3874		0.0039 ± 0.0028	0.0101 ± 0.0072	0.3874		0.0039 ± 0.0028	0.0101 ± 0.0072	0.3874		0.0039 ± 0.0028	0.0101 ± 0.0072	0.3874		0.0039 ± 0.0028	0.0101 ± 0.0072	0.3874		0.0039 ± 0.0028	0.0101 ± 0.0072	0.3874		0.0020 ± 0.0020	0.0101 ± 0.0072	0.1936		0.0039 ± 0.0028	0.0101 ± 0.0072	0.3874		0.0020 ± 0.0020	0.0101 ± 0.0072	0.1936		0.0020 ± 0.0020	0.0101 ± 0.0072	0.1936		0.0020 ± 0.0020
atp8	0.0030 ± 0.0030	0.0149 ± 0.0106	0.2004		0.0030 ± 0.0030	0.0149 ± 0.0106	0.2004		0.0030 ± 0.0030	0.0149 ± 0.0106	0.2004		0.0030 ± 0.0030	0.0149 ± 0.0106	0.2004		0.0030 ± 0.0030	0.0149 ± 0.0106	0.2004		0.0030 ± 0.0030	0.0149 ± 0.0106	0.2004		0.0030 ± 0.0030	0.0149 ± 0.0106	0.2004		0.0030 ± 0.0030	0.0149 ± 0.0106	0.2004		0.0085 ± 0.0049	0.0174 ± 0.0124	0.4881		0.0030 ± 0.0030	0.0149 ± 0.0106	0.2004		0.0060 ± 0.0042	0.0074 ± 0.0075	0.8029		0.0060 ± 0.0042	0.0074 ± 0.0075	0.8029		0.0060 ± 0.0042
atp9	/	/	/		/	/	/		/	/	/		/	/	/		/	/	/		/	/	/		/	/	/		/	/	/		/	/	/		/	/	/		/	/	/		/	/	/		/
ccmB	/	/	/		/	/	/		/	/	/		/	/	/		/	/	/		/	/	/		/	/	/		/	/	/		/	/	/		/	/	/		/	/	/		/	/	/		/
ccmC	/	/	/		/	/	/		/	/	/		/	/	/		/	/	/		/	/	/		/	/	/		/	/	/		/	/	/		/	/	/		/	/	/		/	/	/		/
ccmFc	0.0060 ± 0.0025	0.0028 ± 0.0028	2.1246		0.0060 ± 0.0025	0.0028 ± 0.0028	2.1246		0.0060 ± 0.0025	0.0028 ± 0.0028	2.1246		0.0060 ± 0.0025	0.0028 ± 0.0028	2.1246		0.0060 ± 0.0025	0.0028 ± 0.0028	2.1246		0.0060 ± 0.0025	0.0028 ± 0.0028	2.1246		0.0060 ± 0.0025	0.0028 ± 0.0028	2.1246		0.0060 ± 0.0025	0.0028 ± 0.0028	2.1246		0.0051 ± 0.0023	0.0027 ± 0.0027	1.9293		0.0060 ± 0.0025	0.0028 ± 0.0028	2.1246		0.0045 ± 0.0021	0.0014 ± 0.0020	3.1868		0.0065 ± 0.0026	0.0043 ± 0.0035	1.5332		0.0055 ± 0.0024
ccmFn	0.0024 ± 0.0014	0.0110 ± 0.0049	0.2179		0.0024 ± 0.0014	0.0110 ± 0.0049	0.2179		0.0024 ± 0.0014	0.0110 ± 0.0049	0.2179		0.0024 ± 0.0014	0.0110 ± 0.0049	0.2179		0.0024 ± 0.0014	0.0110 ± 0.0049	0.2179		0.0024 ± 0.0014	0.0110 ± 0.0049	0.2179		0.0024 ± 0.0014	0.0110 ± 0.0049	0.2179		0.0024 ± 0.0014	0.0110 ± 0.0049	0.2179		0.0024 ± 0.0014	0.0110 ± 0.0049	0.2179		0.0024 ± 0.0014	0.0110 ± 0.0049	0.2179		0.0024 ± 0.0014	0.0110 ± 0.0049	0.2179		0.0024 ± 0.0014	0.0110 ± 0.0049	0.2179		0.0024 ± 0.0014
cob	0.0011 ± 0.0011	0.0102 ± 0.0059	0.1111		0.0011 ± 0.0011	0.0102 ± 0.0059	0.1111		0.0011 ± 0.0011	0.0102 ± 0.0059	0.1111		0.0011 ± 0.0011	0.0102 ± 0.0059	0.1111		0.0011 ± 0.0011	0.0102 ± 0.0059	0.1111		0.0011 ± 0.0011	0.0102 ± 0.0059	0.1111		0.0011 ± 0.0011	0.0102 ± 0.0059	0.1111		0.0011 ± 0.0011	0.0102 ± 0.0059	0.1111		0.0022 ± 0.0016	0.0113 ± 0.0065	0.195		0.0011 ± 0.0011	0.0102 ± 0.0059	0.1111		0.0022 ± 0.0016	0.0113 ± 0.0065	0.195		0.0022 ± 0.0016	0.0113 ± 0.0065	0.195		0.0022 ± 0.0016
cox1	0.0026 ± 0.0015	0.0068 ± 0.0039	0.3883		0.0026 ± 0.0015	0.0068 ± 0.0039	0.3883		0.0018 ± 0.0012	0.0068 ± 0.0039	0.2584		0.0018 ± 0.0012	0.0068 ± 0.0039	0.2584		0.0018 ± 0.0012	0.0068 ± 0.0039	0.2584		0.0018 ± 0.0012	0.0068 ± 0.0039	0.2584		0.0018 ± 0.0012	0.0068 ± 0.0039	0.2584		0.0018 ± 0.0012	0.0068 ± 0.0039	0.2584		0.0009 ± 0.0009	0.0068 ± 0.0039	0.1292		0.0018 ± 0.0012	0.0068 ± 0.0039	0.2584		0.0009 ± 0.0009	0.0068 ± 0.0039	0.1292		0.0009 ± 0.0009	0.0068 ± 0.0039	0.1292		0.0009 ± 0.0009
cox2	/	/	/		/	/	/		/	/	/		/	/	/		/	/	/		/	/	/		/	/	/		/	/	/		/	/	/		/	/	/		/	/	/		/	/	/		/
cox3	/	/	/		/	/	/		/	/	/		/	/	/		/	/	/		/	/	/		/	/	/		/	/	/		/	/	/		/	/	/		0.0047 ± 0.0028	0.0012 ± 0.0024	3.9641		0.0047 ± 0.0028	0.0012 ± 0.0024	3.9641		0.0047 ± 0.0028
matR	0.0021 ± 0.0012	0.0020 ± 0.0020	1.0398		0.0021 ± 0.0012	0.0020 ± 0.0020	1.0398		0.0021 ± 0.0012	0.0020 ± 0.0020	1.0398		0.0021 ± 0.0012	0.0020 ± 0.0020	1.0398		0.0021 ± 0.0012	0.0020 ± 0.0020	1.0398		0.0021 ± 0.0012	0.0020 ± 0.0020	1.0398		0.0021 ± 0.0012	0.0020 ± 0.0020	1.0398		0.0021 ± 0.0012	0.0020 ± 0.0020	1.0398		0.0028 ± 0.0014	0.0020 ± 0.0020	1.3883		0.0021 ± 0.0012	0.0020 ± 0.0020	1.0398		0.0028 ± 0.0014	0.0020 ± 0.0020	1.3883		0.0028 ± 0.0014	0.0020 ± 0.0020	1.3883		0.0028 ± 0.0014
nad1	/	/	/		/	/	/		/	/	/		/	/	/		/	/	/		/	/	/		/	/	/		/	/	/		/	/	/		/	/	/		/	/	/		/	/	/		/
nad2	0.0010 ± 0.0010	0.0049 ± 0.0035	0.1955		0.0010 ± 0.0010	0.0049 ± 0.0035	0.1955		0.0010 ± 0.0010	0.0049 ± 0.0035	0.1955		0.0010 ± 0.0010	0.0049 ± 0.0035	0.1955		0.0010 ± 0.0010	0.0049 ± 0.0035	0.1955		0.0010 ± 0.0010	0.0049 ± 0.0035	0.1955		0.0010 ± 0.0010	0.0049 ± 0.0035	0.1955		0.0010 ± 0.0010	0.0049 ± 0.0035	0.1955		0.0010 ± 0.0010	0.0049 ± 0.0035	0.1955		0.0010 ± 0.0010	0.0049 ± 0.0035	0.1955		0	0.0073 ± 0.0042	0		0.0010 ± 0.0010	0.0049 ± 0.0035	0.1955		0.0010 ± 0.0010
nad3	/	/	/		/	/	/		/	/	/		/	/	/		/	/	/		/	/	/		/	/	/		/	/	/		/	/	/		/	/	/		/	/	/		/	/	/		/
nad4	/	/	/		/	/	/		/	/	/		/	/	/		/	/	/		/	/	/		/	/	/		/	/	/		0.0035 ± 0.0017	0.0030 ± 0.0030	1.1731		/	/	/		/	/	/		/	/	/		/
nad4L	/	/	/		/	/	/		/	/	/		/	/	/		/	/	/		/	/	/		/	/	/		/	/	/		/	/	/		/	/	/		/	/	/		/	/	/		/
nad5	/	/	/		/	/	/		/	/	/		/	/	/		/	/	/		/	/	/		/	/	/		/	/	/		/	/	/		/	/	/		/	/	/		/	/	/		/
nad6	/	/	/		/	/	/		/	/	/		/	/	/		/	/	/		/	/	/		/	/	/		/	/	/		/	/	/		/	/	/		/	/	/		/	/	/		/
nad7	0.0022 ± 0.0016	0.0074 ± 0.0052	0.2977		0.0022 ± 0.0016	0.0074 ± 0.0052	0.2977		0.0022 ± 0.0016	0.0074 ± 0.0052	0.2977		0.0022 ± 0.0016	0.0074 ± 0.0052	0.2977		0.0022 ± 0.0016	0.0074 ± 0.0052	0.2977		0.0022 ± 0.0016	0.0074 ± 0.0052	0.2977		0.0022 ± 0.0016	0.0074 ± 0.0052	0.2977		0.0022 ± 0.0016	0.0037 ± 0.0037	0.597		0.0022 ± 0.0016	0.0074 ± 0.0052	0.2972		0.0022 ± 0.0016	0.0037 ± 0.0037	0.597		0.0022 ± 0.0016	0.0074 ± 0.0052	0.2972		0.0022 ± 0.0016	0.0037 ± 0.0037	0.596		0.0022 ± 0.0016
nad9	/	/	/		/	/	/		/	/	/		/	/	/		/	/	/		/	/	/		/	/	/		/	/	/		/	/	/		/	/	/		/	/	/		/	/	/		/
rpl2	0.0014 ± 0.0014	0.0034 ± 0.0034	0.4182		0.0014 ± 0.0014	0.0034 ± 0.0034	0.4182		0.0014 ± 0.0014	0.0034 ± 0.0034	0.4182		0.0014 ± 0.0014	0.0034 ± 0.0034	0.4182		0.0014 ± 0.0014	0.0034 ± 0.0034	0.4182	`	0.0014 ± 0.0014	0.0034 ± 0.0034	0.4182		0.0014 ± 0.0014	0.0034 ± 0.0034	0.4182		0.0014 ± 0.0014	0.0034 ± 0.0034	0.4182		0.0029 ± 0.0020	0.0034 ± 0.0034	0.8377		0.0014 ± 0.0014	0.0034 ± 0.0034	0.4182		0.0014 ± 0.0014	0.0034 ± 0.0034	0.4182		0.0014 ± 0.0014	0.0034 ± 0.0034	0.4182		0.0014 ± 0.0014
rps3	/	/	/		/	/	/		/	/	/		/	/	/		/	/	/		/	/	/		/	/	/		/	/	/		0.0034 ± 0.0017	0.0022 ± 0.0022	1.5445		/	/	/		0.0034 ± 0.0017	0.0022 ± 0.0022	1.5445		0.0052 ± 0.0021	0.0021 ± 0.0021	2.5163		0.0034 ± 0.0017
rps4	0	0.0038 ± 0.0038	0		0	0.0038 ± 0.0038	0		0	0.0038 ± 0.0038	0		0	0.0038 ± 0.0038	0		0	0.0038 ± 0.0038	0		0	0.0038 ± 0.0038	0		0	0.0038 ± 0.0038	0		0	0.0038 ± 0.0038	0		0	0.0038 ± 0.0038	0		0	0.0038 ± 0.0038	0		0	0.0038 ± 0.0038	0		0	0.0038 ± 0.0038	0		0
rps7	0.0141 ± 0.0082	0.0184 ± 0.0185	0.7635		0.0141 ± 0.0082	0.0184 ± 0.0185	0.7635		0.0141 ± 0.0082	0.0184 ± 0.0185	0.7635		0.0141 ± 0.0082	0.0184 ± 0.0185	0.7635		0.0141 ± 0.0082	0.0184 ± 0.0185	0.7635		0.0141 ± 0.0082	0.0184 ± 0.0185	0.7635		0.0141 ± 0.0082	0.0184 ± 0.0185	0.7635		0.0141 ± 0.0082	0.0184 ± 0.0185	0.7635		/	/	/		0.0141 ± 0.0082	0.0184 ± 0.0185	0.7635		/	/	/		/	/	/		/
sdh4	/	/	/		/	/	/		/	/	/		/	/	/		/	/	/		/	/	/		/	/	/		/	/	/		/	/	/		/	/	/		/	/	/		/	/	/		/
[truncated: 5 more columns]

## Sheet: Table S15
Supplementary Table 15. Transferred fragments from chloroplasts to mitochondria in 11 Salix species.
					S. babylonica											S. pierotii											S. pseudolasiogyne											S. wilsonii											S. dunnii
No.	Alignment length (bp)	Identity (%)	mismatch	Gap open	Cp start	Cp end	Mt start	Mt end	Gene		No.	Alignment length (bp)	Identity (%)	mismatch	Gap open	Cp start	Cp end	Mt start	Mt end	Gene		No.	Alignment length (bp)	Identity (%)	mismatch	Gap open	Cp start	Cp end	Mt start	Mt end	Gene		No.	Alignment length (bp)	Identity (%)	mismatch	Gap open	Cp start	Cp end	Mt start	Mt end	Gene		No.	Alignment length (bp)	Identity (%)	mismatch	Gap open	Cp start
1	2886	100	0	0	32313	35198	160320	157435	Complete (psbC,psbD)		1	2886	100	0	0	32367	35252	160305	157420	Complete (psbC,psbD)		1	2886	100	0	0	32367	35252	160305	157420	Complete (psbC,psbD)		1	2800	95	135	85	32245	35026	160064	157332	Partial (psbC, psbD)		1	2802	95	135	78	32356
2	2665	100	0	0	39593	42257	638482	635818	Complete (psaA), Partial (psaB)		2	2665	100	0	0	39628	42292	638396	635732	Complete (psaA), Partial (psaB)		2	2665	100	0	0	39628	42292	638396	635732	Complete (psaA), Partial (psaB)		2	2525	95	133	86	39425	41945	644711	642269	Partial (psaA)		2	2573	95	132	90	51305
3	2613	100	0	0	51233	53845	78683	81295	Complete (trnM-CAU, trnV-UAC, atpE), Partial (atpB)		3	2613	100	0	0	51215	53827	78676	81288	Complete (trnM-CAU, trnV-UAC, atpE), Partial (atpB)		3	2613	100	0	0	51215	53827	78676	81288	Complete (trnM-CAU, trnV-UAC, atpE), Partial (atpB)		3	2572	93	178	135	50893	53384	78635	81151	Partial (trnV-UAC, trnM-CAU, atpE, atpB)		3	2525	95	134	86	39623
4	2226	100	0	0	74409	76634	76641	74416	Complete (petB, psbH, pbf1), Partial (psbT)		4	2226	100	0	0	74373	76598	76634	74409	Complete (petB, psbH, pbf1), Partial (psbT)		4	2226	100	0	0	74372	76597	76634	74409	Complete (petB, psbH, pbf1), Partial (psbT)		4	2089	94	133	88	74036	76124	76443	74443	Partial (psbH, petB, pbf1)		4	2088	94	123	87	74541
5	2029	97	53	18	138243	140256	321815	319790	Complete (trnV-GAC), Partial (rrn16)		5	2029	97	53	18	138244	140257	321770	319745	Complete (trnV-GAC), Partial (rrn16)		5	2029	97	53	18	138245	140258	321770	319745	Complete (trnV-GAC), Partial (rrn16)		5	1570	94	96	77	137677	139231	321423	319916	Partial (trnV-GAC, rrn16)		5	1570	94	96	77	138300
6	2029	97	53	18	99907	101920	319790	321815	Complete (trnV-GAC), Partial (rrn16)		6	2029	97	53	18	99909	101922	319745	321770	Complete (trnV-GAC), Partial (rrn16)		6	2029	97	53	18	99909	101922	319745	321770	Complete (trnV-GAC), Partial (rrn16)		6	1569	94	95	77	99693	101245	319916	321423	Partial (trnV-GAC, rrn16)		6	1570	94	96	77	100291
7	895	99	1	1	104209	105103	593019	592126	Complete (trnA-UGC)		7	895	99	1	1	104211	105105	592941	592048	Complete (trnA-UGC)		7	895	99	1	1	104211	105105	592941	592048	Complete (trnA-UGC)		7	676	97	17	8	134520	135187	598545	599220	Partial (trnA-UGC)		7	677	97	18	9	104336
8	895	99	1	1	135060	135954	592126	593019	Complete (trnA-UGC)		8	895	99	1	1	135061	135955	592048	592941	Complete (trnA-UGC)		8	895	99	1	1	135062	135956	592048	592941	Complete (trnA-UGC)		8	676	97	18	9	103732	104398	599220	598545	Partial (trnA-UGC)		8	677	97	18	9	135142
9	817	100	0	0	72420	73236	141223	142039	Partial (psbB)		9	817	100	0	0	72384	73200	141208	142024	Partial (psbB)		9	817	100	0	0	72383	73199	141208	142024	Partial (psbB)		9	685	96	29	23	72043	72727	141136	141797	Partial (psbB)		9	684	96	29	23	72537
10	765	100	0	0	71399	72163	332396	331632	Partial (clpP1)		10	765	100	0	0	71364	72128	332351	331587	Partial (clpP1)		10	765	100	0	0	71363	72127	332351	331587	Partial (clpP1)		10	708	94	41	22	70969	71672	332074	331385	Partial (clpP1)		10	708	94	41	22	71460
11	722	100	0	0	148469	149190	125784	125063	Partial (ycf2)		11	722	100	0	0	148463	149184	125769	125048	Partial (ycf2)		11	722	100	0	0	148464	149185	125769	125048	Partial (ycf2)		11	532	98	9	6	147914	148445	125520	124995	Partial (ycf2)		11	532	98	9	6	148537
12	722	100	0	0	90973	91694	125063	125784	Partial (ycf2)		12	722	100	0	0	90982	91703	125048	125769	Partial (ycf2)		12	722	100	0	0	90982	91703	125048	125769	Partial (ycf2)		12	532	98	9	6	90481	91012	124995	125520	Partial (ycf2)		12	532	98	9	6	91077
13	693	100	0	0	645	1337	168793	169485	Partial (psbA)		13	693	100	0	0	642	1334	168772	169464	Partial (psbA)		13	693	100	0	0	642	1334	168772	169464	Partial (psbA)		13	587	95	28	12	69304	69880	281385	281969	Partial (rps12, clpP1)		13	587	95	28	12	69793
14	629	99	1	0	69727	70355	281651	282279	Partial (rps12, clpP1)		14	629	99	1	0	69712	70340	281605	282233	Partial (rps12, clpP1)		14	629	99	1	0	69711	70339	281605	282233	Partial (rps12, clpP1)		14	623	91	53	38	653	1275	168591	169175	Partial (psbA)		14	623	91	53	38	655
15	572	100	0	0	22510	23081	22470	21899	Partial (rpoB)		15	572	100	0	0	22539	23110	22467	21896	Partial (rpoB)		15	572	100	0	0	22539	23110	22467	21896	Partial (rpoB)		15	480	92	39	30	22585	23058	22384	21929	Partial (rpoB)		15	480	92	39	30	22602
16	496	100	0	0	18307	18802	466323	466818	Partial (rpoC2)		16	496	100	0	0	18336	18831	466260	466755	Partial (rpoC2)		16	496	100	0	0	18336	18831	466260	466755	Partial (rpoC2)		16	354	94	22	6	99057	99406	579916	579565			16	354	94	22	6	99655
17	480	100	0	0	99560	100039	573699	573220			17	480	100	0	0	99562	100041	573621	573142			17	480	100	0	0	99562	100041	573621	573142			17	354	94	22	6	139518	139867	579565	579916			17	354	94	22	6	140141
18	480	100	0	0	140124	140603	573220	573699			18	480	100	0	0	140125	140604	573142	573621			18	480	100	0	0	140126	140605	573142	573621			18	408	90	41	5	18345	18752	467370	467772	Partial (rpoC2)		18	408	90	40	5	18361
19	404	99	1	1	98232	98635	502818	502416	Partial (rps7, rps12)		19	404	99	1	1	98234	98637	502737	502335	Partial (rps7, rps12)		19	404	99	1	1	98234	98637	502737	502335	Partial (rps7, rps12)		19	382	92	31	21	68763	69139	281018	281383			19	382	92	31	21	69251
20	404	99	1	1	141528	141931	502416	502818	Partial (rps7, rps12)		20	404	99	1	1	141529	141932	502335	502737	Partial (rps7, rps12)		20	404	99	1	1	141530	141933	502335	502737	Partial (rps7, rps12)		20	277	97	8	3	70622	70895	332366	332090	Partial (clpP1)		20	277	97	8	3	71113
21	385	100	0	0	42163	42547	635801	635417			21	391	100	0	0	69157	69547	281213	281603			21	391	100	0	0	69157	69547	281213	281603			21	221	90	22	16	42053	42269	642056	641848			21	241	88	28	22	42251
22	382	100	0	0	69181	69562	281268	281649			22	378	100	0	0	42198	42575	635715	635338			22	378	100	0	0	42198	42575	635715	635338			22	133	99	1	0	101301	101433	371237	371105	Partial (rrn16)		22	133	99	1	0	101901
23	364	100	0	0	70987	71350	332761	332398	Partial (clpP1)		23	364	100	0	0	70952	71315	332716	332353	Partial (clpP1)		23	364	100	0	0	70951	71314	332716	332353	Partial (clpP1)		23	133	99	1	0	137489	137621	371105	371237	Partial (rrn16)		23	133	99	1	0	138112
24	324	100	0	0	30487	30810	172049	171726	Complete (trnY-GUA, trnE-UUC)		24	325	99	1	1	30541	30865	172022	171699	Complete (trnY-GUA, trnE-UUC)		24	325	99	1	1	30541	30865	172022	171699	Complete (trnY-GUA, trnE-UUC)		24	182	90	18	15	139343	139523	319791	319624			24	182	90	18	15	139966
25	311	100	0	0	101806	102116	370295	369985	Partial (rrn16)		25	320	99	1	0	66353	66672	216763	217082	Complete (trnP-UGG)		25	320	99	1	0	66353	66672	216763	217082	Complete (trnP-UGG)		25	182	90	18	15	99401	99581	319624	319791			25	182	90	18	15	99999
26	311	100	0	0	138047	138357	369985	370295	Partial (rrn16)		26	311	100	0	0	101808	102118	370253	369943	Partial (rrn16)		26	311	100	0	0	101808	102118	370253	369943	Partial (rrn16)		26	183	88	22	10	97775	97957	508968	508796	Partial (rps7, rps12)		26	183	88	22	10	98373
27	312	99	1	0	66380	66691	216803	217114	Complete (trnP-UGG)		27	311	100	0	0	138048	138358	369943	370253	Partial (rrn16)		27	311	100	0	0	138049	138359	369943	370253	Partial (rrn16)		27	183	88	22	10	140967	141149	508796	508968	Partial (rps7, rps12)		27	183	88	22	10	141590
28	250	100	0	0	44957	45206	405376	405127	Complete (trnS-GGA)		28	250	100	0	0	44984	45233	405312	405063	Complete (trnS-GGA)		28	250	100	0	0	44984	45233	405312	405063	Complete (trnS-GGA)		28	108	99	1	0	139232	139339	319870	319763			28	108	99	1	0	139855
29	243	98	5	1	58134	58376	49596	49837	Partial (accD)		29	243	98	5	1	58126	58368	49593	49834	Partial (accD)		29	243	98	5	1	58126	58368	49593	49834	Partial (accD)		29	108	99	1	0	99585	99692	319763	319870			29	108	99	1	0	100183
30	223	99	1	1	4085	4307	208637	208858	Partial (trnK-UUU)		30	223	99	1	1	4103	4325	208598	208819	Partial (trnK-UUU)		30	223	99	1	1	4103	4325	208598	208819	Partial (trnK-UUU)		30	235	82	42	31	30487	30713	171695	171484	Partial (trnY-GUA, trnE-UUC)		30	203	82	36	8	58141
31	207	100	0	0	1670	1876	471869	472075	Partial (trnK-UUU)		31	207	100	0	0	1667	1873	471799	472005	Partial (trnK-UUU)		31	207	100	0	0	1667	1873	471799	472005	Partial (trnK-UUU)		31	203	82	36	8	57681	57883	49576	49770	Partial (accD)		31	97	96	4	0	54483
32	123	100	0	0	139866	139988	320146	320024			32	123	100	0	0	139867	139989	320101	319979			32	123	100	0	0	139868	139990	320101	319979			32	97	96	4	1	54024	54119	81141	81237			32	216	82	39	31	30569
33	123	100	0	0	100175	100297	320024	320146			33	123	100	0	0	100177	100299	319979	320101			33	123	100	0	0	100177	100299	319979	320101			33	205	81	39	11	66005	66206	216576	216772	Partial (trnP-UGG)		33	205	81	39	11	66492
34	98	95	5	1	54484	54581	81285	81381			34	98	95	5	1	54467	54564	81278	81374			34	98	95	5	1	54467	54564	81278	81374			34	75	99	1	0	29967	30041	411195	411269	Partial (trnD-GUC)		34	75	99	1	0	30008
35	75	99	1	0	30020	30094	410178	410252	Partial (trnD-GUC)		35	75	99	1	0	30086	30160	410114	410188	Partial (trnD-GUC)		35	75	99	1	0	30086	30160	410114	410188	Partial (trnD-GUC)		35	82	96	3	1	109151	109231	669892	669811	Partial (trnN-GUU)		35	82	96	3	1	109761
36	82	96	3	1	109756	109836	663611	663530	Partial (trnN-GUU)		36	82	96	3	1	109759	109839	663533	663452	Partial (trnN-GUU)		36	82	96	3	1	109759	109839	663524	663443	Partial (trnN-GUU)		36	82	96	3	1	129685	129765	669811	669892	Partial (trnN-GUU)		36	82	96	3	1	130304
37	82	96	3	1	130327	130407	663530	663611	Partial (trnN-GUU)		37	82	96	3	1	130327	130407	663452	663533	Partial (trnN-GUU)		37	82	96	3	1	130328	130408	663443	663524	Partial (trnN-GUU)		37	87	93	6	0	65705	65791	216398	216484	Partial (trnW-CCA)		37	87	93	6	0	66187
38	87	93	6	0	66122	66208	216676	216762	Partial (trnW-CCA)		38	87	93	6	0	66094	66180	216636	216722	Partial (trnW-CCA)		38	87	93	6	0	66094	66180	216636	216722	Partial (trnW-CCA)		38	84	94	5	0	1690	1773	472897	472980	Partial (trnK-UUU)		38	84	94	5	0	1692
39	76	96	3	0	57603	57678	405376	405301	Partial (accD)		39	76	96	3	0	57595	57670	405312	405237	Partial (accD)		39	76	96	3	0	57595	57670	405312	405237	Partial (accD)		39	89	92	7	0	39123	39211	644781	644693	Partial (psaB)		39	89	92	7	0	39321
40	79	92	6	0	52171	52249	544634	544712	Partial (trnM-CAU)		40	99	89	9	6	1332	1430	471671	471763	Partial (psbA)		40	99	89	9	6	1332	1430	471671	471763	Partial (psbA)		40	99	89	11	6	1333	1431	472747	472839	Partial (psbA)		40	99	89	11	6	1335
41	80	89	9	6	1335	1414	471734	471807	Partial (psbA)		41	79	92	6	0	52153	52231	544548	544626	Partial (trnM-CAU)		41	79	92	6	0	52153	52231	544548	544626	Partial (trnM-CAU)		41	91	91	8	0	4142	4227	208399	208484	Partial (trnK-UUU)		41	91	91	8	0	4144
total	27639										total	27669										total	27669										42	77	87	10	6	51718	51789	550931	551006	Partial (trnM-CAU)		42	79	92	6	0	52169
																																	total	23338										total	23345
[truncated: 64 more columns]
