# Supplementary material for: Interactions between chloroplast and mitochondrial genomes in 11 Salix species
Source: Front Plant Sci. 2025 Nov 21;16:1693183. doi: 10.3389/fpls.2025.1693183 (PMC12678270; doi:10.3389/fpls.2025.1693183)
Supplement: Supplementary file 3 [file SupplementaryFile3.xlsx]

## Sheet: Table S16
Table 16. Gene presence/absence summary of chloroplast protein-coding genes across the 11 Salix species.
Gene	S. pierotii	S. babylonica	S. pseudolasiogyne	S. wilsonii	S. dunnii	S. triandra	S. suchowensis	S. koriyanagi	S. brachista	S. integra	S. purpurea
accD	√	√	√	√	√	√	√	√	√	√	√
atpA	√	√	√	√	√	√	√	√	√	√	√
atpB	√	√	√	√	√	√	√	√	√	√	√
atpE	√	√	√	√	√	√	√	√	√	√	√
atpF	√	√	√	√	√	√	√	√	√	√	√
atpH	√	√	√	√	√	√	√	√	√	√	√
atpI	√	√	√	√	√	√	√	√	√	√	√
ccsA	√	√	√	√	√	√	√	√	√	√	√
cemA	√	√	√	√	√	√	√	√	√	√	√
clpP1	√	√	√	√	√	√	√	√	√	√	√
matK	√	√	√	√	√	√	√	√	√	√	√
ndhA	√	√	√	√	√	√	√	√	√	√	√
ndhB	√	√	√	√	√	√	√	√	√	√	√
ndhC	√	√	√	√	√	√	√	√	√	√	√
ndhD	√	√	√	√	√	√	√	√	√	√	√
ndhE	√	√	√	√	√	√	√	√	√	√	√
ndhF	√	√	√	√	√	√	√	√	√	√	√
ndhG	√	√	√	√	√	√	√	√	√	√	√
ndhH	√	√	√	√	√	√	√	√	√	√	√
ndhI	√	√	√	√	√	√	√	√	√	√	√
ndhJ	√	√	√	√	√	√	√	√	√	√	√
ndhK	√	√	√	√	√	√	√	√	√	√	√
pafI	√	√	√	√	√	√	√	√	√	√	√
pafII	√	√	√	√	√	√	√	√	√	√	√
pbf1	√	√	√	√	√	√	√	√	√	√	√
petA	√	√	√	√	√	√	√	√	√	√	√
petB	√	√	√	√	√	√	√	√	√	√	√
petD	√	√	√	√	√	√	√	√	√	√	√
petG	√	√	√	√	√	√	√	√	√	√	√
petL	√	√	√	√	√	√	√	√	√	√	√
petN	√	√	√	√	√	√	√	√	√	√	√
psaA	√	√	√	√	√	√	√	√	√	√	√
psaB	√	√	√	√	√	√	√	√	√	√	√
psaC	√	√	√	√	√	√	√	√	√	√	√
psaI	√	√	√	√	√	√	√	√	√	√	√
psaJ	√	√	√	√	√	√	√	√	√	√	√
psbA	√	√	√	√	√	√	√	√	√	√	√
psbB	√	√	√	√	√	√	√	√	√	√	√
psbC	√	√	√	√	√	√	√	√	√	√	√
psbD	√	√	√	√	√	√	√	√	√	√	√
psbE	√	√	√	√	√	√	√	√	√	√	√
psbF	√	√	√	√	√	√	√	√	√	√	√
psbH	√	√	√	√	√	√	√	√	√	√	√
psbI	√	√	√	√	√	√	√	√	√	√	√
psbJ	√	√	√	√	√	√	√	√	√	√	√
psbK	√	√	√	√	√	√	√	√	√	√	√
psbL	√	√	√	√	√	√	√	√	√	√	√
psbM	√	√	√	√	√	√	√	√	√	√	√
psbT	√	√	√	√	√	√	√	√	√	√	√
psbZ	√	√	√	√	√	√	√	√	√	√	√
rbcL	√	√	√	√	√	√	√	√	√	√	√
rpl2	√	√	√	√	√	√	√	√	√	√	√
rpl14	√	√	√	√	√	√	√	√	√	√	√
rpl16	√	√	√	√	√	√	√	√	√	√	√
rpl20	√	√	√	√	√	√	√	√	√	√	√
rpl22	√	√	√	√	√	√	√	√	√	√	√
rpl23	√	√	√	√	√	√	√	√	√	√	√
rpl33	√	√	√	√	√	√	√	√	√	√	√
rpl36	√	√	√	√	√	√	√	√	√	√	√
rpoA	√	√	√	√	√	√	√	√	√	√	√
rpoB	√	√	√	√	√	√	√	√	√	√	√
rpoC1	√	√	√	√	√	√	√	√	√	√	√
rpoC2	√	√	√	√	√	√	√	√	√	√	√
rps2	√	√	√	√	√	√	√	√	√	√	√
rps3	√	√	√	√	√	√	√	√	√	√	√
rps4	√	√	√	√	√	√	√	√	√	√	√
rps7	√	√	√	√	√	√	√	√	√	√	√
rps8	√	√	√	√	√	√	√	√	√	√	√
rps11	√	√	√	√	√	√	√	√	√	√	√
rps12	√	√	√	√	√	√	√	√	√	√	√
rps14	√	√	√	√	√	√	√	√	√	√	√
rps15	√	√	√	√	√	√	√	√	√	√	√
rps18	√	√	√	√	√	√	√	√	√	√	√
rps19	√	√	√	√	√	√	√	√	√	√	√
ycf1	√	√	√	√	√	√	√	√	√	√	√
ycf2	√	√	√	√	√	√	√	√	√	√	√
ycf15	√	√	√	√	√	√	√	√	√	√	√

## Sheet: Table S17
Table 17. Gene presence/absence summary of mitochondrial protein-coding genes across the 11 Salix species.
Gene	S. pierotii	S. babylonica	S. pseudolasiogyne	S. wilsonii	S. dunnii	S. triandra	S. suchowensis	S. koriyanagi	S. brachista	S. integra	S. purpurea
nad1	√	√	√	√	√	√	√	√	√	√	√
nad2	√	√	√	√	√	√	√	√	√	√	√
nad3	√	√	√	√	√	√	√	√	√	√	√
nad4	√	√	√	√	√	√	√	√	√	√	√
nad4L	√	√	√	√	√	√	√	√	√	√	√
nad5	√	√	√	√	√	√	√	√	√	√	√
nad6	√	√	√	√	√	√	√	√	√	√	√
nad7	√	√	√	√	√	√	√	√	√	√	√
nad9	√	√	√	√	√	√	√	√	√	√	√
atp1	√	√	√	√	√	√	√	√	√	√	√
atp4	√	√	√	√	√	√	√	√	√	√	√
atp6	√	√	√	√	√	√	√	√	√	√	√
atp8	√	√	√	√	√	√	√	√	√	√	√
atp9	√	√	√	√	√	√	√	√	√	√	√
ccmB	√	√	√	√	√	√	√	√	√	√	√
ccmC	√	√	√	√	√	√	√	√	√	√	√
ccmFc	√	√	√	√	√	√	√	√	√	√	√
ccmFn	√	√	√	√	√	√	√	√	√	√	√
cox1	√	√	√	√	√	√	√	√	√	√	√
cox2	√	√	√	√	√	√	√	√	√	√	√
cox3	√	√	√	√	√	√	√	√	√	√	√
matR	√	√	√	√	√	√	√	√	√	√	√
cob	√	√	√	√	√	√	√	√	√	√	√
rpl2	√	√	√	√	√	√	√	√	√	√	√
rpl10	√	√	√	√	√	√	√	√	X	X	√
rpl16	√	√	√	√	√	√	√	√	√	√	√
rps1	√	√	√	√	√	√	X	√	√	√	X
rps3	√	√	√	√	√	√	√	√	√	√	√
rps4	√	√	√	√	√	√	√	√	√	√	√
rps7	√	√	√	√	√	√	√	√	√	√	√
rps12	√	√	√	√	√	√	√	√	√	√	√
rps14	√	√	√	X	√	X	X	√	√	√	X
mttB	√	√	√	√	√	√	√	√	√	√	√
sdh4	√	√	√	√	√	√	√	√	√	√	√
